# Supplementary material for: CRISPR/Cas9-Mediated Multiplexed Genome Editing in Aspergillus oryzae
Source: J Fungi (Basel). 2023 Jan 13;9(1):109. doi: 10.3390/jof9010109 (PMC9864741; doi:10.3390/jof9010109)
Supplement: Supplementary file 1 [file jof-09-00109-s001.zip]

Archive with 1 entries (1 files):
- jof-2093893-supplementary.pdf
